# Supplementary material for: Rhythmic Structure Shapes Dyadic Self−Other Representations Through Interpersonal Action Coupling
Source: Ann N Y Acad Sci. 2026 Aug 3;1562(1):e70344. doi: 10.1111/nyas.70344 (PMC13432789; doi:10.1111/nyas.70344)
Supplement: Supplementary file 1 — Supplementary Information: nyas70344‐sup‐0001‐File_S1_percussive_sounds.zip. [file NYAS-1562-0-s006.zip]

Archive with 61 entries (58 files):
- Supp_S1_percussive_sounds/
- Supp_S1_percussive_sounds/.DS_Store
- __MACOSX/Supp_S1_percussive_sounds/._.DS_Store
- Supp_S1_percussive_sounds/drums/
- Supp_S1_percussive_sounds/metronomes/
- Supp_S1_percussive_sounds/drums/drum2.wav
- __MACOSX/Supp_S1_percussive_sounds/drums/._drum2.wav
- Supp_S1_percussive_sounds/drums/readme_drums.txt
- __MACOSX/Supp_S1_percussive_sounds/drums/._readme_drums.txt
- Supp_S1_percussive_sounds/drums/drum1.wav
- __MACOSX/Supp_S1_percussive_sounds/drums/._drum1.wav
- Supp_S1_percussive_sounds/metronomes/sub2r_s1_2.wav
- Supp_S1_percussive_sounds/metronomes/sub2r_s5_6.wav
- Supp_S1_percussive_sounds/metronomes/sub2r_s1_3.wav
- Supp_S1_percussive_sounds/metronomes/sub2r_s3_3.wav
- Supp_S1_percussive_sounds/metronomes/sub2r_s5_4.wav
- Supp_S1_percussive_sounds/metronomes/sub2r_s3_2.wav
- Supp_S1_percussive_sounds/metronomes/sub2r_s3_6.wav
- Supp_S1_percussive_sounds/metronomes/sub2r_s1_4.wav
- Supp_S1_percussive_sounds/metronomes/sub2r_s5_3.wav
- Supp_S1_percussive_sounds/metronomes/sub2r_s5_2.wav
- Supp_S1_percussive_sounds/metronomes/sub2r_s1_6.wav
- Supp_S1_percussive_sounds/metronomes/sub2r_s3_4.wav
- Supp_S1_percussive_sounds/metronomes/sub2r_s2_3.wav
- Supp_S1_percussive_sounds/metronomes/sub2r_s2_2.wav
- Supp_S1_percussive_sounds/metronomes/sub2r_s6_6.wav
- Supp_S1_percussive_sounds/metronomes/sub2r_s4_4.wav
- Supp_S1_percussive_sounds/metronomes/sub2r_s4_6.wav
- Supp_S1_percussive_sounds/metronomes/sub2r_s6_4.wav
- Supp_S1_percussive_sounds/metronomes/sub2r_s4_3.wav
- Supp_S1_percussive_sounds/metronomes/sub2r_s2_4.wav
- Supp_S1_percussive_sounds/metronomes/sub2r_s4_2.wav
- Supp_S1_percussive_sounds/metronomes/sub2r_s6_2.wav
- Supp_S1_percussive_sounds/metronomes/sub2r_s2_6.wav
- Supp_S1_percussive_sounds/metronomes/sub2r_s6_3.wav
- Supp_S1_percussive_sounds/metronomes/sub1l_s2_6.wav
- Supp_S1_percussive_sounds/metronomes/sub1l_s6_2.wav
- Supp_S1_percussive_sounds/metronomes/sub1l_s6_3.wav
- Supp_S1_percussive_sounds/metronomes/sub1l_s4_3.wav
- Supp_S1_percussive_sounds/metronomes/sub1l_s4_2.wav
- Supp_S1_percussive_sounds/metronomes/sub1l_s2_4.wav
- Supp_S1_percussive_sounds/metronomes/sub1l_s4_6.wav
- Supp_S1_percussive_sounds/metronomes/sub1l_s6_4.wav
- Supp_S1_percussive_sounds/metronomes/sub1l_s2_3.wav
- Supp_S1_percussive_sounds/metronomes/sub1l_s6_6.wav
- Supp_S1_percussive_sounds/metronomes/sub1l_s4_4.wav
- Supp_S1_percussive_sounds/metronomes/sub1l_s2_2.wav
- Supp_S1_percussive_sounds/metronomes/sub1l_s5_3.wav
- Supp_S1_percussive_sounds/metronomes/sub1l_s1_6.wav
- Supp_S1_percussive_sounds/metronomes/sub1l_s3_4.wav
- Supp_S1_percussive_sounds/metronomes/sub1l_s5_2.wav
- Supp_S1_percussive_sounds/metronomes/sub1l_s3_6.wav
- Supp_S1_percussive_sounds/metronomes/sub1l_s1_4.wav
- Supp_S1_percussive_sounds/metronomes/sub1l_s3_3.wav
- Supp_S1_percussive_sounds/metronomes/sub1l_s3_2.wav
- Supp_S1_percussive_sounds/metronomes/sub1l_s5_4.wav
- Supp_S1_percussive_sounds/metronomes/readme_metronomes.txt
- __MACOSX/Supp_S1_percussive_sounds/metronomes/._readme_metronomes.txt
- Supp_S1_percussive_sounds/metronomes/sub1l_s5_6.wav
- Supp_S1_percussive_sounds/metronomes/sub1l_s1_2.wav
- Supp_S1_percussive_sounds/metronomes/sub1l_s1_3.wav
