# Supplementary material for: Rhythmic Structure Shapes Dyadic Self−Other Representations Through Interpersonal Action Coupling
Source: Ann N Y Acad Sci. 2026 Aug 3;1562(1):e70344. doi: 10.1111/nyas.70344 (PMC13432789; doi:10.1111/nyas.70344)
Supplement: Supplementary file 1 — Supplementary Information: nyas70344‐sup‐0001‐File_S1_percussive_sounds.zip. [file NYAS-1562-0-s006.zip › Supp_S1_percussive_sounds/drums/readme_drums.txt]

file naming convention:
drum<participant>.wav
