# Supplementary material for: Rhythmic Structure Shapes Dyadic Self−Other Representations Through Interpersonal Action Coupling
Source: Ann N Y Acad Sci. 2026 Aug 3;1562(1):e70344. doi: 10.1111/nyas.70344 (PMC13432789; doi:10.1111/nyas.70344)
Supplement: Supplementary file 2 — Supplementary Information: nyas70344‐sup‐0002‐File_S2_songs.zip. [file NYAS-1562-0-s001.zip]

Archive with 15 entries (14 files):
- Supp_S2_songs/
- Supp_S2_songs/s4.wav
- __MACOSX/Supp_S2_songs/._s4.wav
- Supp_S2_songs/s5.wav
- __MACOSX/Supp_S2_songs/._s5.wav
- Supp_S2_songs/s6.wav
- __MACOSX/Supp_S2_songs/._s6.wav
- Supp_S2_songs/s2.wav
- __MACOSX/Supp_S2_songs/._s2.wav
- Supp_S2_songs/s3.wav
- __MACOSX/Supp_S2_songs/._s3.wav
- Supp_S2_songs/s1.wav
- __MACOSX/Supp_S2_songs/._s1.wav
- Supp_S2_songs/readme_songs.txt
- __MACOSX/Supp_S2_songs/._readme_songs.txt
