# Supplementary material for: Rhythmic Structure Shapes Dyadic Self−Other Representations Through Interpersonal Action Coupling
Source: Ann N Y Acad Sci. 2026 Aug 3;1562(1):e70344. doi: 10.1111/nyas.70344 (PMC13432789; doi:10.1111/nyas.70344)
Supplement: Supplementary file 3 — Supplementary Information: nyas70344‐sup‐0003‐File_S3_videos.zip. [file NYAS-1562-0-s002.zip]

Archive with 52 entries (51 files):
- Supp_S3_videos/
- __MACOSX/._Supp_S3_videos
- Supp_S3_videos/readme_videos.txt
- __MACOSX/Supp_S3_videos/._readme_videos.txt
- Supp_S3_videos/s2_3.mp4
- __MACOSX/Supp_S3_videos/._s2_3.mp4
- Supp_S3_videos/s2_2.mp4
- __MACOSX/Supp_S3_videos/._s2_2.mp4
- Supp_S3_videos/s4_4.mp4
- __MACOSX/Supp_S3_videos/._s4_4.mp4
- Supp_S3_videos/s6_6.mp4
- __MACOSX/Supp_S3_videos/._s6_6.mp4
- Supp_S3_videos/s6_4.mp4
- __MACOSX/Supp_S3_videos/._s6_4.mp4
- Supp_S3_videos/s4_6.mp4
- __MACOSX/Supp_S3_videos/._s4_6.mp4
- Supp_S3_videos/s4_3.mp4
- __MACOSX/Supp_S3_videos/._s4_3.mp4
- Supp_S3_videos/s2_4.mp4
- __MACOSX/Supp_S3_videos/._s2_4.mp4
- Supp_S3_videos/s4_2.mp4
- __MACOSX/Supp_S3_videos/._s4_2.mp4
- Supp_S3_videos/s6_2.mp4
- __MACOSX/Supp_S3_videos/._s6_2.mp4
- Supp_S3_videos/s2_6.mp4
- __MACOSX/Supp_S3_videos/._s2_6.mp4
- Supp_S3_videos/s6_3.mp4
- __MACOSX/Supp_S3_videos/._s6_3.mp4
- Supp_S3_videos/s1_2.mp4
- __MACOSX/Supp_S3_videos/._s1_2.mp4
- Supp_S3_videos/s5_6.mp4
- __MACOSX/Supp_S3_videos/._s5_6.mp4
- Supp_S3_videos/s1_3.mp4
- __MACOSX/Supp_S3_videos/._s1_3.mp4
- Supp_S3_videos/s3_3.mp4
- __MACOSX/Supp_S3_videos/._s3_3.mp4
- Supp_S3_videos/s5_4.mp4
- __MACOSX/Supp_S3_videos/._s5_4.mp4
- Supp_S3_videos/s3_2.mp4
- __MACOSX/Supp_S3_videos/._s3_2.mp4
- Supp_S3_videos/s1_4.mp4
- __MACOSX/Supp_S3_videos/._s1_4.mp4
- Supp_S3_videos/s3_6.mp4
- __MACOSX/Supp_S3_videos/._s3_6.mp4
- Supp_S3_videos/s5_3.mp4
- __MACOSX/Supp_S3_videos/._s5_3.mp4
- Supp_S3_videos/s5_2.mp4
- __MACOSX/Supp_S3_videos/._s5_2.mp4
- Supp_S3_videos/s3_4.mp4
- __MACOSX/Supp_S3_videos/._s3_4.mp4
- Supp_S3_videos/s1_6.mp4
- __MACOSX/Supp_S3_videos/._s1_6.mp4
